# Supplementary material for: One-year oral toxicity study on a genetically modified maize MON810 variety in Wistar Han RCC rats (EU 7th Framework Programme project GRACE)
Source: Arch Toxicol. 2016 Jul 20;90(10):2531–62. doi: 10.1007/s00204-016-1798-4 (PMC5043003; doi:10.1007/s00204-016-1798-4)
Supplement: Supplementary file 4 — Supplementary material 4 (XLSX 23 kb) [file 204_2016_1798_MOESM4_ESM.xlsx]

## Sheet: ESM Table 3 
ESM-Table 3: Composition analysis of the diets used in the 1-year feeding trial (1st batch)
		control	conventional 2	11% GMO	33% GMO
Parameter	Unit	33% DKC6666	33% SY-NEPAL	11% DKC6667-YG + 22% DKC6666	33% DKC6667-YG
Moisture	%	8.44	8.44	10.4	8.99
Proximates
Ash	% FW1	5.67	5.72	5.66	5.68
Total carbohydrates	% FW	63.8	64	62.3	63.4
Fat	% FW	5.17	5.1	4.99	5.28
Protein	% FW	17	16.7	16.6	16.8
Starch	%FW	40.7	40.6	39.7	40.1
Fibres
Acid detergent fibre	%FW	3.54	3.45	3.31	3.17
Neutral detergent fibre	%FW	8.59	8.71	9.59	8.9
Total dietary fiber	%FW	13.7	13.7	13.6	14.1
Amino acids
Alanine	mg/g FW	8.28	8.17	8.03	8.5
Arginine	mg/g FW	10.9	11	10.5	10.7
Aspartic acid	mg/g FW	14.5	14.3	14	14.5
Cystine	mg/g FW	2.85	3.26	2.93	2.93
Glutamic acid	mg/g FW	32.3	31.9	30.9	32.2
Glycine	mg/g FW	7.32	7.28	7.08	7.29
Histidine	mg/g FW	4.12	4.04	3.83	4.05
Isoleucine	mg/g FW	7.08	6.82	6.72	6.91
Leucine	mg/g FW	13.3	12.6	13.1	13
Lysine	mg/g FW	7.43	7.49	6.86	7.32
Methionine	mg/g FW	3.69	3.57	3.35	3.53
Phenylalanine	mg/g FW	7.65	7.59	7.83	7.65
Proline	mg/g FW	11.3	11.1	11	11.1
Serine	mg/g FW	7.55	7.6	7.04	7.67
Threonine	mg/g FW	6.07	5.98	5.89	6.03
Tryptophan	mg/g FW	2	2.01	1.91	1.96
Tyrosine	mg/g FW	6.04	5.82	5.96	5.92
Valine	mg/g FW	7.87	7.78	7.77	7.8
Fatty acids
8:0 Caprylic	%FW	<0.00300	<0.00283	<0.00271	<0.00316
10:0 Capric	%FW	<0.00300	<0.00283	<0.00271	<0.00316
12:0 Lauric	%FW	<0.00301	<0.00283	<0.00271	<0.00316
14:0 Myristic	%FW	0.00405	0.00421	0.00386	0.00409
14:1 Myristoleic	%FW	<0.00301	<0.00284	<0.00271	<0.00317
15:0 Pentadecanoic	%FW	<0.00301	<0.00284	<0.00271	<0.00317
15:1 Pentadecenoic	%FW	<0.00301	<0.00284	<0.00271	<0.00317
16:0 Palmitic	%FW	0.648	0.648	0.642	0.671
16:1 Palmitoleic	%FW	0.013	0.0141	0.0133	0.0128
17:0 Heptadecanoic	%FW	0.00418	0.00457	0.00444	0.00445
17:1 Heptadecenoic	%FW	<0.00301	<0.00284	<0.00272	<0.00317
18:0 Stearic	%FW	0.179	0.182	0.178	0.181
18:1 Oleic	%FW	1.14	1.12	1.13	1.18
18:2 Linoleic	%FW	2.57	2.6	2.53	2.66
18:3 Gamma Linolenic	%FW	<0.00301	<0.00284	<0.00272	<0.00317
18:3 Linolenic	%FW	0.21	0.211	0.207	0.212
20:0 Arachidic	%FW	0.0182	0.0183	0.0179	0.0183
20:1 Eicosenoic	%FW	0.0171	0.0171	0.0172	0.0179
20:2 Eicosadienoic	%FW	0.00359	0.00352	0.00311	0.00363
20:3 Eicosatrienoic	%FW	<0.00301	<0.00284	<0.00272	<0.00317
20:4 Arachidonic	%FW	<0.00301	<0.00284	<0.00272	<0.00317
22:0 Behenic	%FW	0.0141	0.0142	0.0139	0.0142
Fatty acids/total
8:0 Caprylic	%	LTLOQ2	LTLOQ	LTLOQ	LTLOQ
10:0 Capric	%	LTLOQ	LTLOQ	LTLOQ	LTLOQ
12:0 Lauric	%	LTLOQ	LTLOQ	LTLOQ	LTLOQ
14:0 Myristic	%	0.084	0.087	0.0811	0.0821
14:1 Myristoleic	%	LTLOQ	LTLOQ	LTLOQ	LTLOQ
15:0 Pentadecanoic	%	LTLOQ	LTLOQ	LTLOQ	LTLOQ
15:1 Pentadecenoic	%	LTLOQ	LTLOQ	LTLOQ	LTLOQ
16:0 Palmitic	%	13.4	13.4	13.5	13.5
16:1 Palmitoleic	%	0.27	0.292	0.279	0.257
17:0 Heptadecanoic	%	0.0867	0.0945	0.0933	0.0894
17:1 Heptadecenoic	%	LTLOQ	LTLOQ	LTLOQ	LTLOQ
18:0 Stearic	%	3.71	3.76	3.74	3.63
18:1 Oleic	%	23.6	23.2	23.7	23.7
18:2 Linoleic	%	53.3	53.8	53.1	53.4
18:3 Gamma Linolenic	%	LTLOQ	LTLOQ	LTLOQ	LTLOQ
18:3 Linolenic	%	4.36	4.36	4.35	4.26
20:0 Arachidic	%	0.377	0.378	0.376	0.368
20:1 Eicosenoic	%	0.355	0.354	0.361	0.359
20:2 Eicosadienoic	%	0.0745	0.0728	0.0653	0.0729
20:3 Eicosatrienoic	%	LTLOQ	LTLOQ	LTLOQ	LTLOQ
20:4 Arachidonic	%	LTLOQ	LTLOQ	LTLOQ	LTLOQ
22:0 Behenic	%	0.292	0.294	0.292	0.285
Elements/minerals
Calcium	µg/g FW	11300	11300	11100	11300
Copper	µg/g FW	15.3	14.4	14.3	14.4
Iron	µg/g FW	161	161	163	165
Magnesium	µg/g FW	1950	1840	1890	1920
Manganese	µg/g FW	91.6	93.2	90.6	90.8
Phosphorus	µg/g FW	7090	6960	6860	7140
Potassium	µg/g FW	7380	7310	7030	7490
Sodium	µg/g FW	2240	2190	2190	2260
Zinc	µg/g FW	77.4	76.2	75.5	77.2
Arsenic	ng/g FW	104	101	92.9	102
Cadmium	ng/g FW	53.3	58.2	57.4	55.1
Lead	ng/g FW	166	157	174	144
Mercury	ng/g FW	<10.0	<10.0	<10.0	<10.0
Selenium	ng/g FW	85.5	89.4	84.8	85.8
Vitamins/pro-vitamins
Beta Carotene	µg/g FW	<0.200	<0.200	<0.200	<0.200
Zeaxanthin	µg/g FW	0.893	0.69	1.14	0.938
Folic Acid	µg/g FW	1.21	0.981	0.838	1.46
Niacin	µg/g FW	115	108	106	117
Pyridoxine Hydrochloride	µg/g FW	15.8	15.1	14.1	15.1
Riboflavin	µg/g FW	17.6	18.2	19	18.3
Thiamin Hydrochloride	µg/g FW	13.2	13.3	11.7	13.1
α-Tocopherol	µg/g FW	75.8	75.8	76.3	73.6
β-Tocopherol	µg/g FW	3.86	2.22	4	2.01
γ-Tocopherol	µg/g FW	10.4	3.07	10.6	3.13
δ-Tocopherol	µg/g FW	6.52	5.21	6.5	4.25
Sugars
Fructose	%	1.16	1.23	1.16	1.08
Glucose	%	1.63	1.52	1.29	1.22
Maltose	%	0.714	0.518	0.641	0.721
Raffinose	%	0.177	0.149	0.161	0.21
Stachyose	%	0.207	0.183	0.202	0.238
Sucrose	%	0.481	0.412	0.416	0.611
Anti-nutrients
Soybean lectin	mg/g FW	<0,375	<0,375	<0,375	<0,375
Phytic Acid	mg/g FW	9.07	16.8	8.99	9.52
Trypsin Inhibitor	TIU3/mg FW	1.06	1.01	1.14	1.36
Phenylpropanoids
Caffeic Acid	µg/g FW	<33.3	<33.3	<33.3	<33.3
Ferulic Acid	µg/g FW	1050	1070	1010	1110
p-Coumaric acid	µg/g FW	76.6	83.7	71.3	77
Sterols
Beta Sitosterol	mg/g FW	0.502	0.464	0.501	0.477
Campesterol	mg/g FW	0.137	0.135	0.129	0.127
Cholesterol	mg/g FW	<0.01	<0.01	<0.01	<0.01
Stigmasterol	mg/g FW	0.057	0.053	0.054	0.054
Isoflavones
Daidzein	µg/g FW	64.2	68.7	67.4	62.8
Daidzin	µg/g FW	24.7	25.1	23	38
Genistein	µg/g FW	107	101	98.2	91.5
Genistin	µg/g FW	49.1	40.5	42.8	61.1
Glycitein	µg/g FW	20.9	17.8	19.7	16.8
Glycitin	µg/g FW	15.7	15.3	17.3	20.7
Total as Aglycones	µg/g FW	248	238	237	246
Alkaloids
Agroclavine	µg/g FW	< 0.0025	< 0.0025	< 0.0025	< 0.0025
Atropine	µg/g FW	0.021	0.012	0.014	0.008
Echimidine	µg/g FW	< 0.005	< 0.005	< 0.005	< 0.005
Ergocor(ni)nine	µg/g FW	< 0.01	< 0.01	< 0.01	< 0.01
Ergocrist(in)ine	µg/g FW	0.012	0.011	0.013	0.012
Ergocrypt(in)ine	µg/g FW	< 0.01	< 0.01	< 0.01	0.014
Ergometr(in)ine	µg/g FW	< 0.01	< 0.01	< 0.01	< 0.01
Ergos(in)ine	µg/g FW	< 0.01	< 0.01	< 0.01	< 0.01
Ergotam(in)ine	µg/g FW	< 0.01	< 0.01	< 0.01	< 0.01
Heliotrine	µg/g FW	< 0.002	< 0.002	< 0.002	< 0.002
Lycopsamine	µg/g FW	< 0.002	< 0.002	< 0.002	< 0.002
Monocrotaline	µg/g FW	< 0.01	< 0.01	< 0.01	< 0.01
Ricinine	µg/g FW	< 0.002	< 0.002	< 0.002	< 0.002
Scopolamine	µg/g FW	< 0.005	< 0.005	< 0.005	< 0.005
Senecionine	µg/g FW	< 0.025	< 0.025	< 0.025	< 0.025
Seneciphylline	µg/g FW	< 0.01	< 0.01	< 0.01	< 0.01
Others
Furfuraldehyde	µg/g FW	<0.500	<0.500	<0.500	<0.500
Nitrate anion	µg/g FW	21.4	21.3	21.4	22.4
Nitrite anion	µg/g FW	<0.400	<0.400	<0.400	<0.400
Genetically modified organisms4
BAR		-	-	-	-
BARSTAR		-	-	-	-
CaMV (cauliflower mosaic virus)		-	-	-	-
CP4-EPSPS		-	-	-	-
CRY1A(B)		+/-	-	+/-	-
CRY1A,105		-	-	-	-
CRY1AB/AC		-	-	-	-
CRY1F		-	-	-	-
CRY2AB2		-	-	-	-
CRY3BB1		-	-	-	-
CTP2-CP4EPSPS CONSTRUCT		-	-	-	-
Ctp4-cp4epspsRoundupReady soja construct		-	-	-	-
DP305423 soja event		-	-	-	-
Canola DNA		+	+	+/-	+
Maize DNA		+	+	+	+
MON810 maize event	%	n,q,5	n,q,	10.4	31.3
NPTII		-	-	-	-
P-35S		+	-	+	+
PAT		-	-	-	-
P-nos		-	-	-	-
P-PMV		-	-	-	-
P-SSuAra		-	-	-	-
rActin1		-	-	-	-
rice DNA		-	-	-	-
soy DNA		+	+	+	+
sugar beet DNA		-	-	-	-
T-35s		-	-	-	-
wheat DNA		+/-	+/-	+/-	+/-
T-E9		-	-	-	+/-
T-g7		-	-	-	-
T-nos		-	-	-	-
VIP3A		-	-	-	-
Recombinant protein Cry1Ab	ng/mg protein	not detected	not detected	0.6	1.27
Pesticides > level of quantification
Deltamethrin	ppb	28	24	23	22
Ethoxyquin	ppb	360	620	170	180
Pirimiphos-methyl	ppb	1100	1200	1100	1100
Piperonyl butoxide	ppb	850	880	910	880
Chlorpyrifos	ppb	50	<10	<10	<10
Pirimiphos-methyl, N-desethyl-	ppb	<10	<10	<10	10.5
Dioxins, polychlorinated biphenyls (PCBs)
Dioxins	ng TEQ6/kg	0.13	0.104	0.104	0.105
Dioxin-like PCBs	ng TEQ/kg	0.013	0.009	0.009	0.009
Dioxins + dioxin-like PCBs	ng TEQ/kg	0.144	0.114	0.114	0.114
Total indicator PCBs	µg/kg	0.19	0.18	0.24	0.15
Polycyclic aromatic hydrocarbons (PAH)
5-Methylchrysene	µg/g FW	< 0.1	< 0.1	< 0.1	< 0.1
Benzo[a]anthracene	µg/g FW	0.12	0.11	0.11	0.13
Benzo[a]pyrene	µg/g FW	< 0.1	< 0.1	< 0.1	< 0.1
Benzo[b]fluoranthene	µg/g FW	0.1	0.11	0.1	0.12
Benzo[c]fluorene	µg/g FW	< 0.1	< 0.1	< 0.1	< 0.1
Benzo[ghi]perylene	µg/g FW	0.1	0.12	0.13	0.13
Benzo[j]fluoranthene	µg/g FW	< 0.1	< 0.1	< 0.1	< 0.1
Benzo[k]fluoranthene	µg/g FW	< 0.1	< 0.1	< 0.1	< 0.1
Chrysene	µg/g FW	0.24	0.22	0.23	0.24
Cyclopenta[cd]pyrene	µg/g FW	< 0.1	< 0.1	< 0.1	< 0.1
Dibenzo[a,e]pyrene	µg/g FW	< 0.1	< 0.1	< 0.1	< 0.1
Dibenz[a,h]anthracene	µg/g FW	< 0.1	< 0.1	< 0.1	< 0.1
Dibenzo[a,h]pyrene	µg/g FW	< 0.1	< 0.1	< 0.1	< 0.1
Dibenzo[a,i]pyrene	µg/g FW	< 0.1	< 0.1	< 0.1	< 0.1
Dibenzo[a,l]pyrene	µg/g FW	< 0.1	< 0.1	< 0.1	< 0.1
Indeno[1,2,3-cd]pyrene	µg/g FW	< 0.1	< 0.1	< 0.1	< 0.1
Total PAH16	µg/g FW	1.8	1.8	1.8	1.9
Total PAH47	µg/g FW	0.46	0.44	0.44	0.49
Mycotoxins
15-Acetyldeoxynivalenol	µg/g FW	< 0.2	< 0.2	< 0.2	< 0.02
3-Acetyldeoxynivalenol	µg/g FW	< 0.08	< 0.08	< 0.08	< 0.08
Aflatoxin B1	µg/g FW	<0.0025	<0.0025	<0.0025	<0.0025
Aflatoxin B2	µg/g FW	<0.0025	<0.0025	<0.0025	<0.0025
Aflatoxin G1	µg/g FW	<0.0025	<0.0025	<0.0025	<0.0025
Aflatoxin G2	µg/g FW	<0.0025	<0.0025	<0.0025	<0.0025
Alternariol	µg/g FW	< 0.02	< 0.02	< 0.02	< 0.02
Alternariol-methylether	µg/g FW	< 0.005	< 0.005	< 0.005	< 0.005
Beauvericin	µg/g FW	0.04	< 0.025	0.027	< 0.025
Citrinin	µg/g FW	< 0.05	< 0.05	< 0.05	< 0.05
Deoxynivalenol	µg/g FW	0.25	0.24	< 0.2	< 0.2
Deoxynivalenol-3-glucoside	µg/g FW	< 0.25	< 0.25	< 0.25	< 0.25
Diacetoxyscirpenol	µg/g FW	< 0.0125	< 0.0125	< 0.0125	< 0.0125
Enniatin A	µg/g FW	< 0.05	< 0.05	< 0.05	< 0.05
Enniatin A1	µg/g FW	< 0.05	< 0.05	< 0.05	< 0.05
Enniatin B	µg/g FW	< 0.05	< 0.05	< 0.05	< 0.05
Enniatin B1	µg/g FW	< 0.05	< 0.05	< 0.05	< 0.05
Fumonisin B1	µg/g FW	1.1	0.14	0.24	0.21
Fumonisin B2	µg/g FW	0.21	< 0.04	0.077	0.043
Fumonisin B3	µg/g FW	0.091	< 0.02	0.033	0.027
HT-2 toxin	µg/g FW	< 0.02	< 0.02	< 0.02	< 0.02
Moniliformin	µg/g FW	< 0.125	< 0.125	< 0.125	< 0.125
Mycophenolic acid	µg/g FW	< 0.05	< 0.05	< 0.05	< 0.05
Nitropropionic acid	µg/g FW	< 0.05	< 0.05	< 0.05	< 0.05
Nivalenol	µg/g FW	< 0.1	< 0.1	< 0.1	< 0.1
Ochratoxin A	µg/g FW	< 0.002	< 0.002	< 0.002	< 0.002
Penicillic acid	µg/g FW	< 0.02	< 0.02	< 0.02	< 0.02
Roquefortine C	µg/g FW	< 0.0025	< 0.0025	< 0.0025	< 0.0025
Sterigmatocystin	µg/g FW	< 0.001	< 0.001	< 0.001	< 0.001
T-2 toxin	µg/g FW	< 0.02	< 0.02	< 0.02	< 0.02
Zearalenone	µg/g FW	< 0.05	< 0.05	< 0.05	< 0.05
α-Zearalenol	µg/g FW	< 0.01	< 0.01	< 0.01	< 0.01
β-Zearalenol	µg/g FW	< 0.01	< 0.01	< 0.01	< 0.01
Nitrosamines
NDBA8	µg/g FW	<0.001	0.1	0.08	0.08
NDEA	µg/g FW	< 0.001	< 0.01	< 0.01	< 0.01
NDMA	µg/g FW	< 0.001	< 0.01	< 0.01	< 0.01
NDPA	µg/g FW	< 0.001	< 0.01	< 0.01	< 0.01
NMEA	µg/g FW	< 0.001	< 0.01	< 0.01	< 0.01
NMOR	µg/g FW	< 0.001	< 0.02	< 0.02	< 0.02
NPIP	µg/g FW	< 0.001	< 0.01	< 0.01	< 0.01
NPYR	µg/g FW	< 0.001	< 0.01	< 0.01	< 0.01
Microorganisms (CFU9 after irradiation)
Total Viable Organisms	CFU/g FW	< 10	< 10	< 10	< 10
Total Coliforms	CFU/g FW	< 10	< 10	< 10	< 10
Enterobacteriaceae	CFU/g FW	< 10	< 10	< 10	< 10
Yeasts	CFU/g FW	< 10	< 10	< 10	< 10
Molds	CFU/g FW	< 10	< 10	< 10	< 10
Enterococcus faecium	CFU/g FW	< 10	< 10	< 10	< 10
Enterococcus faecalis	CFU/g FW	< 10	< 10	< 10	< 10
Escherichia coli	CFU/g FW	< 10	< 10	< 10	< 10
Staphylococcus aureus	CFU/g FW	< 10	< 10	< 10	< 10
Clostridium perfrigens	CFU/g FW	< 10	< 10	< 10	< 10
Salmonellae		absent in 25 g	absent in 25 g	absent in 25 g	absent in 25 g
Footnotes
1	FW, fresh weight
2	LTLOQ, lower than the limit of quantification
3	TIU, trypsin inhibitor unit
4	per sample, two DNA extracts were analyzed: -, not detected in both samples, +/-, detected in one sample and not detected in one sample; +, detected in both samples
5	n,q,, detected, not quantifiable
6	TEQ, toxicity equivalent
7	the sum of benzo[a]pyrene, chrysene, benz[a]anthracene and benzo[b]fluoranthene
8	NDBA, N-nitrosodibutylamine; NDEA, N-nitrosodiethylamine; NDMA, N-nitrosodimethylamine; NDPA, N-nitrosodipropylamine; NMEA, N-nitrosomethylethylamine; NMOR, N-nitrosomorpholine; NPIP, N-nitrosopiperidine; NPYR, N-nitrosopyrrolidine
9	CFU, colony forming unit
