# Supplementary material for: One-year oral toxicity study on a genetically modified maize MON810 variety in Wistar Han RCC rats (EU 7th Framework Programme project GRACE)
Source: Arch Toxicol. 2016 Jul 20;90(10):2531–62. doi: 10.1007/s00204-016-1798-4 (PMC5043003; doi:10.1007/s00204-016-1798-4)
Supplement: Supplementary file 5 — Supplementary material 5 (XLSX 24 kb) [file 204_2016_1798_MOESM5_ESM.xlsx]

## Sheet: ESM Table 4
ESM-Table 4: Composition analysis of the diets used in the 1-year feeding trial (2nd batch)
		control	conventional 2	11% GMO	33% GMO
Parameter	Unit	33% DKC6666	33% SY-NEPAL	11% DKC6667-YG + 22% DKC6666	33% DKC6667-YG
Moisture	%	10.4	8.52	9.03	6.71
Proximates
Ash	% FW1	5.95	6.44	6.44	6.47
Total carbohydrates	% FW	62	61.7	61	62.7
Fat	% FW	5.21	5.16	5.36	5.59
Protein	% FW	16.4	18.2	18.2	18.5
Starch	%FW	36.7	34.6	34	37.9
Fibres
Acid detergent fibre	%FW	3.89	3.64	3.8	4.61
Neutral detergent fibre	%FW	11.9	9.35	9.37	9.92
Total dietary fiber	%FW	16.6	15.5	15.8	15.9
Amino acids
Alanine	mg/g FW	7.86	8.74	8.96	9.05
Arginine	mg/g FW	10.7	12	12	12.4
Aspartic acid	mg/g FW	13.9	15.6	15.9	16.3
Cystine	mg/g FW	2.9	3.32	2.94	3.12
Glutamic acid	mg/g FW	29.6	32	32.7	33.3
Glycine	mg/g FW	7.17	7.88	7.93	7.95
Histidine	mg/g FW	3.79	4.27	4.29	4.52
Isoleucine	mg/g FW	6.62	7.1	7.3	7.44
Leucine	mg/g FW	12.8	13.3	13.8	14.3
Lysine	mg/g FW	6.67	8.34	8.16	8.48
Methionine	mg/g FW	3.82	3.52	3.53	3.74
Phenylalanine	mg/g FW	7.54	8.26	8.54	8.49
Proline	mg/g FW	10.5	11.4	11.4	11.6
Serine	mg/g FW	7.28	7.88	8.08	8.2
Threonine	mg/g FW	5.85	6.14	6.21	6.58
Tryptophan	mg/g FW	1.91	2.05	2.01	2.07
Tyrosine	mg/g FW	5.75	5.95	6.22	6.44
Valine	mg/g FW	7.67	8.33	8.6	8.58
Fatty acids
8:0 Caprylic	%FW	<0.00303	<0.00329	<0.0028	<0.00283
10:0 Capric	%FW	<0.00303	<0.00329	<0.0028	<0.00283
12:0 Lauric	%FW	<0.00304	<0.0033	<0.00281	<0.00283
14:0 Myristic	%FW	0.00441	0.00383	0.00416	0.0042
14:1 Myristoleic	%FW	<0.00304	<0.0033	<0.00281	<0.00284
15:0 Pentadecanoic	%FW	<0.00304	<0.0033	<0.00281	<0.00284
15:1 Pentadecenoic	%FW	<0.00304	<0.0033	<0.00281	<0.00284
16:0 Palmitic	%FW	0.66	0.607	0.665	0.703
16:1 Palmitoleic	%FW	0.0147	0.0109	0.0115	0.0146
17:0 Heptadecanoic	%FW	0.00507	0.00498	0.00527	0.00523
17:1 Heptadecenoic	%FW	<0.00304	<0.00330	<0.00281	<0.00284
18:0 Stearic	%FW	0.162	0.153	0.165	0.17
18:1 Oleic	%FW	1.12	1.01	1.1	1.17
18:2 Linoleic	%FW	2.65	2.32	2.58	2.71
18:3 Gamma Linolenic	%FW	<0.00304	<0.0033	<0.00281	<0.00284
18:3 Linolenic	%FW	0.242	0.21	0.235	0.241
20:0 Arachidic	%FW	0.0182	0.0166	0.018	0.0186
20:1 Eicosenoic	%FW	0.0185	0.0173	0.0182	0.0194
20:2 Eicosadienoic	%FW	0.0035	0.00347	0.00362	0.00393
20:3 Eicosatrienoic	%FW	<0.00304	<0.0033	<0.00281	<0.00284
20:4 Arachidonic	%FW	<0.00304	<0.0033	<0.00281	<0.00284
22:0 Behenic	%FW	0.0165	0.017	0.0171	0.0161
Fatty acids/total
8:0 Caprylic	%	LTLOQ2	<LOQ	<LOQ	LTLOQ
10:0 Capric	%	LTLOQ	<LOQ	<LOQ	LTLOQ
12:0 Lauric	%	LTLOQ	<LOQ	<LOQ	LTLOQ
14:0 Myristic	%	0.0897	0.0876	0.0863	0.0827
14:1 Myristoleic	%	LTLOQ	<LOQ	<LOQ	LTLOQ
15:0 Pentadecanoic	%	LTLOQ	<LOQ	<LOQ	LTLOQ
15:1 Pentadecenoic	%	LTLOQ	<LOQ	<LOQ	LTLOQ
16:0 Palmitic	%	13.4	13.9	13.8	13.8
16:1 Palmitoleic	%	0.299	0.249	0.238	0.288
17:0 Heptadecanoic	%	0.103	0.114	0.109	0.103
17:1 Heptadecenoic	%	LTLOQ	<LOQ	<LOQ	LTLOQ
18:0 Stearic	%	3.3	3.5	3.42	3.35
18:1 Oleic	%	22.8	23.1	22.8	23
18:2 Linoleic	%	53.9	53	53.5	53.4
18:3 Gamma Linolenic	%	LTLOQ	<LOQ	<LOQ	LTLOQ
18:3 Linolenic	%	4.92	4.8	4.87	4.75
20:0 Arachidic	%	0.37	0.38	0.373	0.366
20:1 Eicosenoic	%	0.376	0.396	0.377	0.382
20:2 Eicosadienoic	%	0.0712	0.0793	0.0751	0.0774
20:3 Eicosatrienoic	%	LTLOQ	<LOQ	<LOQ	LTLOQ
20:4 Arachidonic	%	LTLOQ	<LOQ	<LOQ	LTLOQ
22:0 Behenic	%	0.336	0.389	0.355	0.317
Elements/minerals
Calcium	µg/g FW	10900	12400	12700	12700
Copper	µg/g FW	14	15.4	15.4	14.8
Iron	µg/g FW	205	163	155	176
Magnesium	µg/g FW	2090	2090	2190	2220
Manganese	µg/g FW	106	94.6	95.4	97.5
Phosphorus	µg/g FW	7480	8350	8560	8640
Potassium	µg/g FW	7670	8190	8090	8250
Sodium	µg/g FW	2360	2230	2260	2250
Zinc	µg/g FW	110	86.2	85.5	85.2
Arsenic	ng/g FW	96.8	121	123	154
Cadmium	ng/g FW	190	110	110	121
Lead	ng/g FW	116	122	133	124
Mercury	ng/g FW	<10.0	<10.0	<10.0	<10.0
Selenium	ng/g FW	67.4	91.1	94.6	83
Vitamins/pro-vitamins
Beta Carotene	µg/g FW	<0.2	<0.2	<0.2	<0.2
Zeaxanthin	µg/g FW	1.25	0.606	0.821	0.737
Folic Acid	µg/g FW	0.905	1.15	1.16	1.53
Niacin	µg/g FW	133	115	126	116
Pyridoxine Hydrochloride	µg/g FW	14	14.7	15.1	16.6
Riboflavin	µg/g FW	20.6	18.5	17.2	20.7
Thiamin Hydrochloride	µg/g FW	10.7	12.3	12.4	13.8
α-Tocopherol	µg/g FW	78.3	73.3	74.3	76.2
β-Tocopherol	µg/g FW	4.16	2.31	3.13	2.24
γ-Tocopherol	µg/g FW	11.6	5.3	9.38	3.71
δ-Tocopherol	µg/g FW	8.57	5.06	5.99	6.16
Sugars
Fructose	%	1.34	1.27	1.23	1.17
Glucose	%	1.46	1.51	1.42	1.45
Maltose	%	0.526	0.624	0.632	0.707
Raffinose	%	0.154	0.217	0.228	0.239
Stachyose	%	0.191	0.306	0.311	0.288
Sucrose	%	0.445	0.658	0.624	0.75
Anti-nutrients
Soybean lectin	mg/g FW	<0.375	<0.375	<0.375	<0.375
Phytic Acid	mg/g FW	10.5	12.3	12.3	12.7
Trypsin Inhibitor	TIU3/mg FW	<1.00	2.68	1.1	<1.00
Phenylpropanoids
Caffeic Acid	µg/g FW	<33.3	<33.3	<33.3	<33.3
Ferulic Acid	µg/g FW	1170	1110	1100	1200
p-Coumaric acid	µg/g FW	91.2	82.7	75.1	82.2
Sterols
Beta Sitosterol	mg/g FW	0.501	0.452	0.49	0.401
Campesterol	mg/g FW	0.141	0.131	0.155	0.137
Cholesterol	mg/g FW	<0.01	<0.01	<0.01	<0.01
Stigmasterol	mg/g FW	0.055	0.05	0.066	0.052
Isoflavones
Daidzein	µg/g FW	141	85.3	85.1	80.8
Daidzin	µg/g FW	86	52.3	57.8	62.5
Genistein	µg/g FW	160	128	115	106
Genistin	µg/g FW	112	63.4	78.3	94.8
Glycitein	µg/g FW	21.7	24.2	29.6	18.8
Glycitin	µg/g FW	19.5	92	85	26
Total as Aglycones	µg/g FW	458	368	368	320
Alkaloids
Agroclavine	µg/g FW	< 0.0025	< 0.0025	< 0.0025	< 0.0025
Atropine	µg/g FW	0.004	0.0076	0.012	0.013
Echimidine	µg/g FW	< 0.005	< 0.005	< 0.005	< 0.005
Ergocor(ni)nine	µg/g FW	0.023	< 0.01	< 0.01	< 0.01
Ergocrist(in)ine	µg/g FW	0.019	< 0.01	< 0.01	< 0.01
Ergocrypt(in)ine	µg/g FW	0.022	< 0.01	< 0.01	< 0.01
Ergometr(in)ine	µg/g FW	0.018	< 0.01	< 0.01	< 0.01
Ergos(in)ine	µg/g FW	0.02	< 0.01	< 0.01	< 0.01
Ergotam(in)ine	µg/g FW	0.038	< 0.01	< 0.01	< 0.01
Heliotrine	µg/g FW	< 0.002	< 0.002	< 0.002	< 0.002
Lycopsamine	µg/g FW	< 0.002	< 0.002	< 0.002	< 0.002
Monocrotaline	µg/g FW	< 0.01	< 0.01	< 0.01	< 0.01
Ricinine	µg/g FW	< 0.002	< 0.002	< 0.002	< 0.002
Scopolamine	µg/g FW	< 0.005	< 0.005	< 0.005	< 0.005
Senecionine	µg/g FW	< 0.025	< 0.025	< 0.025	< 0.025
Seneciphylline	µg/g FW	< 0.01	< 0.01	< 0.01	< 0.01
Others
Furfuraldehyde	µg/g FW	<0.5	<0.5	<0.5	<0.5
Nitrate anion	µg/g FW	21.7	22	22.8	21.4
Nitrite anion	µg/g FW	<0.4	<0.4	<0.4	<0.4
Genetically modified organisms4
BAR		-	-	-	-
BARSTAR		-	-	-	-
CaMV (cauliflower mosaic virus)		-	-	-	-
CP4-EPSPS		-	-	-	-
CRY1A(B)		-	-	-	+
CRY1A,105		-	-	-	-
CRY1AB/AC		-	-	-	-
CRY1F		-	-	-	-
CRY2AB2		-	-	-	-
CRY3BB1		-	-	-	-
CTP2-CP4EPSPS CONSTRUCT		-	-	-	-
Ctp4-cp4epspsRoundupReady soja construct		-	-	-	-
DP305423 soja event		-	-	-	-
Canola DNA		+/-	+/-	-	-
Maize DNA		+	+	+	+
MON810 maize event	%	-	-	12.8	40.2
NPTII		-	-	-	-
P-35S		-	-	+	+
PAT		-	-	-	-
P-nos		-	-	-	-
P-PMV		-	-	-	-
P-SSuAra		-	-	-	-
rActin1		-	-	-	-
rice DNA		-	-	-	-
soy DNA		+	+	+	+
sugar beet DNA		-	-	-	-
T-35s		-	-	-	-
wheat DNA		-	-	+	-
T-E9		-	-	-	-
T-g7		-	-	-	-
T-nos		-	-	-	-
VIP3A		-	-	-	-
Recombinant protein Cry1Ab	ng/mg protein	not detected	not detected	0.47	1.2
Pesticides > level of quantification
Deltamethrin	ppb	28	10-50	29	27
Ethoxyquin	ppb	130	170	200	120
Hexythiazox	ppb	<10	<10	<10	12
Pirimiphos-methyl	ppb	1000	1000	890	1300
Piperonyl butoxide	ppb	1200	290	300	470
Chlorpyrifos-methyl	ppb	61	<10	<10	<10
Pirimiphos-methyl, N-desethyl-	ppb	<10	<10	<10	12
Dioxins, polychlorinated biphenyls (PCBs)
Dioxins	ng TEQ5/kg	0.106	0.105	0.122	0.125
Dioxin-like PCBs	ng TEQ/kg	0.012	0.01	0.01	0.015
Dioxins + dioxin-like PCBs	ng TEQ/kg	0.118	0.114	0.131	0.14
Total indicator PCBs	µg/kg	0.17	0.2	0.16	0.24
Polycyclic aromatic hydrocarbons (PAH)
5-Methylchrysene	µg/g FW	< 0.1	< 0.1	< 0.1	< 0.1
Benzo[a]anthracene	µg/g FW	< 0.1	< 0.1	< 0.1	< 0.1
Benzo[a]pyrene	µg/g FW	< 0.1	< 0.1	< 0.1	< 0.1
Benzo[b]fluoranthene	µg/g FW	0.12	0.11	0.1	0.12
Benzo[c]fluorene	µg/g FW	< 0.1	< 0.1	< 0.1	< 0.1
Benzo[ghi]perylene	µg/g FW	0.13	0.11	0.15	0.11
Benzo[j]fluoranthene	µg/g FW	< 0.1	< 0.1	< 0.1	< 0.1
Benzo[k]fluoranthene	µg/g FW	< 0.1	< 0.1	< 0.1	< 0.1
Chrysene	µg/g FW	0.21	0.19	0.22	0.21
Cyclopenta[cd]pyrene	µg/g FW	< 0.1	< 0.1	< 0.1	< 0.1
Dibenzo[a,e]pyrene	µg/g FW	< 0.1	< 0.1	< 0.1	< 0.1
Dibenz[a,h]anthracene	µg/g FW	< 0.1	< 0.1	< 0.1	< 0.1
Dibenzo[a,h]pyrene	µg/g FW	< 0.1	< 0.1	< 0.1	< 0.1
Dibenzo[a,i]pyrene	µg/g FW	< 0.1	< 0.1	< 0.1	< 0.1
Dibenzo[a,l]pyrene	µg/g FW	< 0.1	< 0.1	< 0.1	< 0.1
Indeno[1,2,3-cd]pyrene	µg/g FW	< 0.1	< 0.1	< 0.1	< 0.1
Total PAH16	µg/g FW	1.8	1.7	1.8	1.7
Total PAH46	µg/g FW	0.33	0.19	0.33	0.32
Mycotoxins
15-Acetyldeoxynivalenol	µg/g FW	< 0.2	< 0.2	< 0.2	< 0.02
3-Acetyldeoxynivalenol	µg/g FW	< 0.08	< 0.08	< 0.08	< 0.08
Aflatoxin B1	µg/g FW	<0.0025	<0.0025	<0.0025	<0.0025
Aflatoxin B2	µg/g FW	<0.0025	<0.0025	<0.0025	<0.0025
Aflatoxin G1	µg/g FW	<0.0025	<0.0025	<0.0025	<0.0025
Aflatoxin G2	µg/g FW	<0.0025	<0.0025	<0.0025	<0.0025
Alternariol	µg/g FW	< 0.02	< 0.02	< 0.02	< 0.02
Alternariol-methylether	µg/g FW	< 0.005	< 0.005	< 0.005	< 0.005
Beauvericin	µg/g FW	0.059	< 0.025	0.062	< 0.025
Citrinin	µg/g FW	< 0.05	< 0.05	< 0.05	< 0.05
Deoxynivalenol	µg/g FW	0.34	0.32	0.27	0.25
Deoxynivalenol-3-glucoside	µg/g FW	< 0.25	< 0.25	< 0.25	< 0.25
Diacetoxyscirpenol	µg/g FW	< 0.0125	< 0.0125	< 0.0125	< 0.0125
Enniatin A	µg/g FW	< 0.05	< 0.05	< 0.05	< 0.05
Enniatin A1	µg/g FW	< 0.05	< 0.05	< 0.05	< 0.05
Enniatin B	µg/g FW	0.051	< 0.05	< 0.05	< 0.05
Enniatin B1	µg/g FW	< 0.05	< 0.05	< 0.05	< 0.05
Fumonisin B1	µg/g FW	0.46	0.15	0.37	0.16
Fumonisin B2	µg/g FW	0.12	< 0.04	0.099	< 0,04
Fumonisin B3	µg/g FW	0.053	< 0.02	0.046	< 0,02
HT-2 toxin	µg/g FW	< 0.02	< 0.02	< 0.02	< 0.02
Moniliformin	µg/g FW	< 0.125	< 0.125	< 0.125	< 0.125
Mycophenolic acid	µg/g FW	< 0.05	< 0.05	< 0.05	< 0.05
Nitropropionic acid	µg/g FW	< 0.05	< 0.05	< 0.05	< 0.05
Nivalenol	µg/g FW	< 0.1	< 0.1	< 0.1	< 0.1
Ochratoxin A	µg/g FW	< 0.002	< 0.002	< 0.002	< 0.002
Penicillic acid	µg/g FW	< 0.02	< 0.02	< 0.02	< 0.02
Roquefortine C	µg/g FW	< 0.0025	< 0.0025	< 0.0025	< 0.0025
Sterigmatocystin	µg/g FW	< 0.001	< 0.001	< 0.001	< 0.001
T-2 toxin	µg/g FW	< 0.02	< 0.02	< 0.02	< 0.02
Zearalenone	µg/g FW	< 0.05	< 0.05	< 0.05	< 0.05
α-Zearalenol	µg/g FW	< 0.01	< 0.01	< 0.01	< 0.01
β-Zearalenol	µg/g FW	< 0.01	< 0.01	< 0.01	< 0.01
Nitrosamines
NDBA7	µg/g FW	< 0.001	< 0.001	< 0.001	< 0.001
NDBzA	µg/g FW	< 0.001	< 0.001	< 0.001	< 0.001
NDEA	µg/g FW	< 0.001	< 0.001	< 0.001	< 0.001
NDMA	µg/g FW	< 0.001	< 0.001	< 0.001	< 0.001
NDPA	µg/g FW	< 0.001	< 0.001	< 0.001	< 0.001
NMEA	µg/g FW	< 0.001	< 0.001	< 0.001	< 0.001
NMOR	µg/g FW	< 0.001	< 0.001	< 0.001	< 0.001
NPIP	µg/g FW	< 0.001	< 0.001	< 0.001	< 0.001
NPYR	µg/g FW	< 0.001	< 0.001	< 0.001	< 0.001
Microorganisms (CFU8 after irradiation)
Total Viable Organisms	CFU/g FW	< 10	< 10	< 10	< 10
Total Coliforms	CFU/g FW	< 10	< 10	< 10	< 10
Enterobacteriaceae	CFU/g FW	< 10	< 10	< 10	< 10
Yeasts	CFU/g FW	< 10	< 10	< 10	< 10
Molds	CFU/g FW	< 10	< 10	< 10	< 10
Enterococcus faecium	CFU/g FW	< 10	< 10	< 10	< 10
Enterococcus faecalis	CFU/g FW	< 10	< 10	< 10	< 10
Escherichia coli	CFU/g FW	< 10	< 10	< 10	< 10
Staphylococcus aureus	CFU/g FW	< 10	< 10	< 10	< 10
Clostridium perfrigens	CFU/g FW	< 10	< 10	< 10	< 10
Salmonellae		absent in 25 g	absent in 25 g	absent in 25 g	absent in 25 g
Footnotes
1	FW, fresh weight
2	LTLOQ, lower than the limit of quantification
3	TIU, trypsin inhibitor unit
4	per sample, two DNA extracts were analyzed: -, not detected in both samples, +/-, detected in one sample and not detected in one sample; +, detected in both samples
5	TEQ, toxicity equivalent
6	the sum of benzo[a]pyrene, chrysene, benz[a]anthracene and benzo[b]fluoranthene
7	NDBA, N-nitrosodibutylamine; NDEA, N-nitrosodiethylamine; NDMA, N-nitrosodimethylamine; NDPA, N-nitrosodipropylamine; NMEA, N-nitrosomethylethylamine; NMOR, N-nitrosomorpholine; NPIP, N-nitrosopiperidine; NPYR, N-nitrosopyrrolidine
8	CFU, colony forming unit
